# Supplementary material for: Mosaic Genome of a British Cider Yeast
Source: Int J Mol Sci. 2023 Jul 7;24(13):11232. doi: 10.3390/ijms241311232 (PMC10342233; doi:10.3390/ijms241311232)
Supplement: Supplementary file 1 [file ijms-24-11232-s001.zip]

Archive with 2 entries (2 files):
- ijms-2486959 supplementary new.pdf
- Supplementary Note Bioinformatics - v2.pdf
